# Supplementary material for: Mechanism of selective recruitment of RNA polymerases II and III to snRNA gene promoters
Source: Genes Dev. 2018 May 1;32(9-10):711–22. doi: 10.1101/gad.314245.118 (PMC6004067; doi:10.1101/gad.314245.118)
Supplement: Supplemental Material [file supp_gad.314245.118_Supplemental_Table_S3.xls]

## Sheet: Suppl.table_1
Supplemental Table 3: list of genes used for the construction of tag density graphs. The first section lists PSE-containing genes with an indication of TATA-box presence. The second section lists active tRNA genes.
Chromosome	Start	End	Name	Strand	TATA-box
snRNA genes
chr2	121832852	121833009	UNKNOWN-2	-	-
chr3	73160142	73160333	RNU2-64P	+	-
chr1	11968208	11968328	RNU5E-1	+	-
chr1	45196726	45196842	RNU5D-1	-	-
chr15	65597014	65597130	RNU5B-1	+	-
chr13	46948535	46948725	RNU2-6P	-	-
chr9	135297027	135297077	RNU5D-2P	+	-
chr11	62609090	62609281	RNU2-2P	-	-
chr1	16840616	16840780	RNU1-1	-	-
chr10	103124601	103124792	RNU2-59P	-	-
chr1	16993279	16993443	RNU1-3	-	-
chr1	17222474	17222638	RNU1-2	+	-
chr1	17067010	17067174	RNU1-4	+	-
chr1	45187457	45187574	RNU5F-1	-	-
chr1	28975111	28975245	RNU11	+	-
chr17	41464593	41464785	LINC00910	-	-
chr1	11969864	11969984	RNU5E-4P	-	-
chr12	120729565	120729706	RNU4-2	-	-
chr15	65588388	65588504	RNU5A-1	+	-
chr17	56709023	56709197	U3b2-like	-	-
chr1	17231638	17231795	UNKNOWN-1	+	-
chr17	56756887	56757051	RNU1-85P	-	-
chr17	18965224	18965441	RNU3	+	-
chr17	56736509	56736666	RNU1-60P	-	-
chr17	19093341	19093558	RNU3	-	-
chr17	18967232	18967449	RNU3	-	-
chr1	45285554	45285669	RNU5E-6P	-	-
chr17	19015732	19015949	RNU3	-	-
chr2	122288456	122288583	RNU4ATAC	+	-
chr1	145382756	145382920	RNVU1-6	+	-
chr17	41393246	41393403	UNKNOWN-5	+	-
chr17	8076770	8076906	SNORD118	-	-
chr8	33370992	33371096	SNORD13	+	-
chr1	144534037	144534199	RNU1-59P	+	-
chr22	43011249	43011399	RNU12	+	-
chr2	88315872	88316066	RNU2-63P	-	-
chr1	148241464	148241628	RNVU1-14	+	-
chr1	149224057	149224221	RNVU1-18	-	-
chr12	120730899	120731040	RNU4-1	-	-
chr1	146556166	146556303	U1-like-4	-	-
chr1	147806735	147806886	RNU1-122P	-	-
chr1	148604907	148605072	RNVU1-15	-	-
chrX	16789868	16790243	UNKNOWN-7	-	-
chr1	147994145	147994313	RNVU1-13	+	-
chr14	35015919	35016083	RNU1-27P	+	-
chr6	89773218	89773409	RNU2-61P	-	-
chr14	35025431	35025595	RNU1-28P	-	-
chr1	148766937	148767102	RNVU1-16	-	-
chr1	147511003	147511167	RNVU1-9	-	-
chr1	145969269	145969433	RNVU1-7	-	-
chr1	144944671	144944750	RNU2-38P	+	-
chr9	137029560	137029686	RNU6ATAC	-	-
chr1	149605916	149606079	RNVU1-20	+	-
chr1	144311212	144311376	RNVU1-4	-	-
chr1	144491441	144491605	RNVU1-5	-	-
chr1	149514089	149514256	RNVU1-19	-	-
chr15	96289032	96289223	RNU2-3P	+	-
chr1	210547497	210547611	RNU5A-8P	-	-
chr17	41445276	41445450	U2-like	-	-
chr1	147735750	147735907	RNU1-120P	+	-
chr1	147874867	147875028	RNVU1-12	+	-
chr1	143687358	143687519	RNVU1-3	+	-
chr17	56743897	56744058	RNU1-108P	-	-
chr1	147860641	147860803	RNVU1-11	-	-
chr1	143673128	143673290	RNU1-13P	-	-
chr1	53219993	53220134	RNU2-30P	+	-
chr3	112359988	112360145	UNKNOWN-3	-	-
chr1	150209314	150209504	RNU2-17P	+	-
chr1	149215165	149215300	RNU1-92P	-	-
chr7	2913729	2913886	UNKNOWN-4	+	-
chrX	118557704	118557868	RNU1-67P	+	-
chrX	91053091	91053282	RNU2-26P	+	-
chr5	157403773	157403964	RNU2-48P	-	-
chrY	4887116	4887307	RNU2-57P	+	-
chr9	98622185	98622298	RNU2-46P	+	-
chr8	23934509	23934671	RNU1-148P	-	-
chr17	41438572	41438729	UNKNOWN-6	-	-
chr9	89037852	89038043	RNU2-36P	-	-
chr7	148660406	148660499	RNY4	+	+
chr7	148638579	148638663	RNY5	+	+
chr7	148684229	148684340	RNY1	-	+
chr7	148680847	148680947	RNY3	+	+
chr19	45981860	45981945	TRNAU1	-	+
chr19	1021520	1021627	RNU6-2	+	+
chr19	893483	893590	RNU6-9	+	+
chr6	52860417	52860749	RN7SK	+	+
chr9	35657749	35658014	RMRP	-	+
chr15	68132276	68132383	RNU6-1	-	+
chr14	32672368	32672475	RNU6-8	-	+
chr14	32671250	32671357	RNU6-7	+	+
chr5	55593390	55593516	RNU6ATAC2P	-	+
chr14	20811569	20811570	RPPH1	-	+
tRNA genes
chr1	16847080	16847153	TRN-GTT5-1	-	-
chr1	16861774	16861845	TRE-TTC4-1	-	-
chr1	16872434	16872504	TRG-CCC1-1	-	-
chr1	16874160	16874232	TRV-CAC11-1	-	-
chr1	17004766	17004836	TRG-CCC4-1	-	-
chr1	17006501	17006573	TRV-CAC10-1	-	-
chr1	17053780	17053850	TRG-CCC5-1	+	-
chr1	17186693	17186765	TRV-CAC11-2	+	-
chr1	17188416	17188486	TRG-CCC1-2	+	-
chr1	17199078	17199149	TRE-TTC3-1	+	-
chr1	17216172	17216245	TRN-GTT4-1	+	-
chr1	93981834	93981906	TRC-GCA7-1	-	-
chr1	94313129	94313213	TRR-TCT1-1	+	-
chr1	145379320	145379391	TRQ-CTG8-2	-	-
chr1	145395522	145395594	TRK-CTT2-1	-	-
chr1	145396881	145396952	TRH-GTG1-1	-	-
chr1	145397864	145397935	TRG-TCC2-1	-	-
chr1	145399233	145399304	TRE-CTC1-1	-	-
chr1	145963304	145963375	TRQ-CTG3-1	+	-
chr1	146544773	146544844	TRH-GTG1-2	+	-
chr1	147505038	147505109	TRQ-CTG3-2	+	-
chr1	147737382	147737453	TRQ-CTG4-1	-	-
chr1	147753471	147753542	TRH-GTG1-3	+	-
chr1	147774845	147774916	TRH-GTG1-4	-	-
chr1	147781030	147781101	TRE-TTC6-1	-	-
chr1	147825689	147825760	TRQ-CTG9-1	+	-
chr1	148000805	148000878	TRN-GTT7-1	+	-
chr1	148248115	148248188	TRN-GTT2-1	+	-
chr1	148598314	148598387	TRN-GTT3-1	-	-
chr1	148760356	148760429	TRN-GTT3-2	-	-
chr1	149079364	149079435	TRQ-CTG11-1	+	-
chr1	149186125	149186196	TRQ-CTG4-2	+	-
chr1	149230570	149230643	TRN-GTT6-1	-	-
chr1	149294666	149294736	TRV-CAC8-1	-	-
chr1	149298555	149298627	TRV-CAC4-1	-	-
chr1	149326272	149326345	TRN-GTT12-1	-	-
chr1	149680210	149680280	TRG-CCC6-1	-	-
chr1	149684088	149684161	TRV-CAC5-1	-	-
chr1	149711798	149711871	TRN-GTT8-1	-	-
chr1	153643726	153643797	TRX-CAT1-1	+	-
chr1	159111401	159111474	TRR-TCT4-1	-	-
chr1	161369490	161369562	TRV-CAC1-1	-	-
chr1	161390661	161390733	TRU-NNN3-1	+	-
chr1	161391883	161391954	TRE-TTC4-2	-	-
chr1	161397867	161397940	TRN-GTT2-2	-	-
chr1	161409961	161410032	TRG-TCC4-1	-	-
chr1	161410615	161410686	TRD-GTC2-1	-	-
chr1	161411323	161411405	TRL-CAG1-1	+	-
chr1	161413094	161413164	TRG-GCC1-1	+	-
chr1	161417018	161417089	TRE-CTC1-2	-	-
chr1	161417375	161417446	TRG-TCC2-2	-	-
chr1	161418033	161418104	TRD-GTC2-2	-	-
chr1	161418741	161418823	TRL-CAG1-2	+	-
chr1	161420467	161420537	TRG-GCC1-2	+	-
chr1	161424398	161424469	TRE-CTC1-3	-	-
chr1	161424756	161424827	TRG-TCC2-3	-	-
chr1	161425414	161425485	TRD-GTC2-3	-	-
chr1	161426122	161426204	TRL-CAG1-3	+	-
chr1	161427898	161427968	TRG-GCC1-3	+	-
chr1	161431809	161431880	TRE-CTC1-4	-	-
chr1	161432166	161432237	TRG-TCC2-4	-	-
chr1	161432824	161432895	TRD-GTC2-4	-	-
chr1	161433532	161433614	TRL-CAG1-4	+	-
chr1	161435258	161435328	TRG-GCC1-4	+	-
chr1	161439189	161439260	TRE-CTC1-5	-	-
chr1	161439547	161439618	TRG-TCC2-5	-	-
chr1	161440205	161440276	TRD-GTC2-5	-	-
chr1	161440913	161440995	TRL-CAG1-5	+	-
chr1	161450356	161450426	TRG-GCC4-1	+	-
chr1	161492935	161493006	TRD-GTC10-1	+	-
chr1	161493637	161493707	TRG-GCC2-1	-	-
chr1	161500132	161500214	TRL-CAG1-6	-	-
chr1	161500903	161500974	TRG-TCC2-6	+	-
chr1	161510031	161510104	TRN-GTT1-1	+	-
chr1	161581736	161581819	TRL-CAA6-1	-	-
chr1	167683962	167684033	TRP-CGG1-1	+	-
chr1	167684725	167684796	TRP-AGG2-1	-	-
chr1	204475655	204475727	TRK-TTT3-1	+	-
chr1	204476158	204476230	TRK-TTT3-2	-	-
chr1	222638347	222638419	TRT-TGT2-1	+	-
chr1	249168054	249168159	TRL-CAA4-1	+	-
chr1	249168447	249168518	TRE-CTC2-1	+	-
chr2	11691827	11691898	TRG-CCC7-1	+	-
chr2	27273650	27273738	TRY-GTA2-1	+	-
chr2	27274082	27274154	TRA-AGC8-1	+	-
chr2	43037676	43037768	TRI-TAT2-1	+	-
chr2	70476123	70476193	TRG-CCC2-1	-	-
chr2	131094701	131094772	TRE-TTC1-1	-	-
chr2	157257281	157257352	TRA-CGC3-1	+	-
chr2	157257659	157257729	TRG-GCC2-2	-	-
chr3	45730491	45730563	TRR-ACG2-1	-	-
chr3	131947944	131948015	TRC-GCA6-1	-	-
chr3	131950642	131950713	TRC-GCA9-1	-	-
chr3	169490018	169490090	TRV-AAC1-1	+	-
chr4	124430005	124430076	TRC-GCA2-1	-	-
chr5	140090860	140090958	VTRNA1-1	1	-
chr5	140098510	140098598	VTRNA1-2	2	-
chr5	140105743	140105831	VTRNA1-3	3	-
chr5	180524070	180524142	TRV-CAC1-2	+	-
chr5	180524474	180524555	TRL-AAG1-1	-	-
chr5	180528840	180528921	TRL-AAG1-2	+	-
chr5	180529253	180529325	TRV-CAC1-3	-	-
chr5	180591154	180591226	TRV-AAC1-2	+	-
chr5	180591564	180591645	TRL-AAG7-1	-	-
chr5	180596610	180596682	TRV-AAC1-3	+	-
chr5	180600650	180600722	TRV-CAC1-4	+	-
chr5	180601044	180601125	TRL-AAG1-3	-	-
chr5	180614701	180614782	TRL-AAG2-1	+	-
chr5	180615416	180615488	TRV-AAC2-1	-	-
chr5	180615854	180615925	TRP-TGG3-1	-	-
chr5	180618687	180618758	TRT-TGT6-1	-	-
chr5	180633868	180633939	TRA-TGC3-1	+	-
chr5	180634755	180634827	TRK-CTT2-2	+	-
chr5	180645270	180645342	TRV-AAC1-4	-	-
chr5	180648979	180649051	TRK-CTT2-3	-	-
chr5	180649395	180649467	TRV-CAC1-5	-	-
chr6	18836402	18836473	TRQ-CTG1-1	+	-
chr6	26286754	26286825	TRX-CAT1-2	+	-
chr6	26299905	26299977	TRR-TCG4-1	+	-
chr6	26305718	26305801	TRS-GCT6-1	-	-
chr6	26311424	26311495	TRQ-TTG3-1	-	-
chr6	26311975	26312046	TRQ-TTG3-2	-	-
chr6	26312824	26312905	TRS-TGA3-1	-	-
chr6	26313352	26313423	TRX-CAT1-3	-	-
chr6	26319330	26319401	TRW-CCA3-1	-	-
chr6	26323046	26323118	TRR-TCG2-1	+	-
chr6	26327817	26327898	TRS-AGA2-1	+	-
chr6	26328368	26328440	TRR-ACG1-1	+	-
chr6	26330529	26330600	TRX-CAT1-4	-	-
chr6	26331672	26331743	TRW-CCA3-2	-	-
chr6	26521436	26521518	TRL-CAG1-7	+	-
chr6	26533145	26533218	TRT-AGT2-1	-	-
chr6	26537726	26537798	TRR-ACG1-2	+	-
chr6	26538282	26538354	TRV-CAC1-6	+	-
chr6	26553731	26553802	TRA-CGC1-1	+	-
chr6	26554350	26554423	TRI-AAT5-1	+	-
chr6	26555498	26555569	TRP-AGG2-2	+	-
chr6	26556774	26556846	TRK-CTT2-4	+	-
chr6	26569086	26569176	TRY-GTA1-1	+	-
chr6	26572092	26572164	TRA-AGC11-1	-	-
chr6	26575798	26575887	TRY-GTA8-1	+	-
chr6	26577332	26577420	TRY-GTA3-1	+	-
chr6	26595102	26595190	TRY-GTA6-1	+	-
chr6	26682715	26682787	TRA-AGC12-1	+	-
chr6	26687485	26687557	TRA-AGC10-1	+	-
chr6	26701712	26701784	TRM-CAT5-1	+	-
chr6	26705606	26705678	TRA-AGC13-1	+	-
chr6	26728256	26728328	TRA-AGC18-1	+	-
chr6	26730737	26730809	TRA-AGC9-1	+	-
chr6	26735574	26735646	TRM-CAT4-1	-	-
chr6	26745255	26745328	TRI-AAT6-1	-	-
chr6	26751918	26751990	TRA-AGC21-1	+	-
chr6	26758550	26758622	TRM-CAT4-2	-	-
chr6	26766444	26766516	TRM-CAT4-3	+	-
chr6	26771290	26771362	TRA-AGC9-2	-	-
chr6	26773771	26773843	TRA-AGC18-2	-	-
chr6	26796006	26796078	TRA-AGC12-2	-	-
chr6	26988125	26988218	TRI-TAT2-2	+	-
chr6	27059521	27059592	TRP-CGG2-1	+	-
chr6	27065085	27065166	TRS-GCT1-1	+	-
chr6	27125906	27125977	TRH-GTG1-5	+	-
chr6	27130050	27130123	TRT-AGT6-1	+	-
chr6	27144994	27145067	TRI-AAT5-2	-	-
chr6	27173867	27173939	TRV-CAC6-1	-	-
chr6	27177628	27177709	TRS-CGA2-1	+	-
chr6	27181623	27181695	TRR-ACG2-2	-	-
chr6	27182952	27183024	TRR-ACG2-3	+	-
chr6	27198334	27198416	TRL-TAA4-1	-	-
chr6	27203288	27203360	TRV-AAC5-1	+	-
chr6	27205350	27205423	TRI-AAT5-3	-	-
chr6	27242990	27243063	TRI-AAT3-1	-	-
chr6	27248049	27248121	TRV-CAC2-1	-	-
chr6	27258405	27258477	TRV-TAC4-1	+	-
chr6	27261671	27261744	TRS-ACT1-1	+	-
chr6	27263212	27263283	TRQ-CTG5-1	+	-
chr6	27265775	27265856	TRS-GCT2-1	+	-
chr6	27271568	27271639	TRT-CGT6-1	-	-
chr6	27300764	27300835	TRX-CAT1-5	-	-
chr6	27302769	27302841	TRK-TTT6-1	-	-
chr6	27446591	27446672	TRS-AGA2-2	+	-
chr6	27447453	27447524	TRD-GTC2-6	+	-
chr6	27463593	27463674	TRS-AGA2-3	+	-
chr6	27470818	27470899	TRS-AGA2-4	+	-
chr6	27471523	27471594	TRD-GTC2-7	+	-
chr6	27473607	27473688	TRS-TGA4-1	-	-
chr6	27487308	27487379	TRQ-CTG1-2	+	-
chr6	27499987	27500068	TRS-AGA3-1	+	-
chr6	27509554	27509635	TRS-AGA1-1	-	-
chr6	27513468	27513549	TRS-TGA2-1	+	-
chr6	27515531	27515602	TRQ-CTG2-1	-	-
chr6	27521192	27521273	TRS-AGA4-1	-	-
chr6	27529963	27530049	TRR-TCT5-1	+	-
chr6	27543846	27543918	TRK-TTT9-1	+	-
chr6	27551236	27551307	TRD-GTC3-1	-	-
chr6	27559593	27559665	TRK-TTT4-1	-	-
chr6	27560600	27560671	TRX-CAT1-6	-	-
chr6	27570348	27570454	TRL-CAA3-1	-	-
chr6	27573417	27573524	TRL-CAA2-1	-	-
chr6	27586135	27586208	TRT-CGT5-1	+	-
chr6	27599200	27599293	TRI-TAT2-3	+	-
chr6	27618707	27618779	TRV-AAC3-1	-	-
chr6	27636362	27636435	TRI-AAT8-1	+	-
chr6	27638344	27638416	TRR-ACG2-4	-	-
chr6	27640229	27640310	TRS-CGA3-1	-	-
chr6	27652474	27652547	TRT-AGT2-2	-	-
chr6	27655967	27656040	TRI-AAT2-1	+	-
chr6	27688898	27688980	TRL-TAA2-1	-	-
chr6	27694473	27694546	TRT-AGT4-1	+	-
chr6	27721179	27721251	TRV-AAC1-5	-	-
chr6	27745664	27745735	TRX-CAT2-1	+	-
chr6	27759135	27759206	TRQ-CTG6-1	-	-
chr6	27763640	27763711	TRQ-TTG3-3	-	-
chr6	27870271	27870342	TRX-CAT1-7	-	-
chr6	27870686	27870756	TRG-GCC2-3	-	-
chr6	28180815	28180896	TRS-GCT5-1	+	-
chr6	28442329	28442402	TRT-TGT1-1	-	-
chr6	28446400	28446481	TRL-AAG4-1	-	-
chr6	28456770	28456843	TRT-CGT1-1	-	-
chr6	28505367	28505460	TRI-TAT3-1	+	-
chr6	28510891	28510963	TRR-TCG5-1	-	-
chr6	28557156	28557227	TRQ-TTG2-1	+	-
chr6	28565117	28565198	TRS-GCT4-1	-	-
chr6	28574933	28575004	TRA-AGC3-1	+	-
chr6	28611222	28611293	TRA-TGC2-1	+	-
chr6	28615984	28616057	TRT-CGT3-1	-	-
chr6	28626014	28626085	TRA-AGC4-1	-	-
chr6	28641613	28641684	TRA-CGC2-1	-	-
chr6	28660987	28661060	TRK-TTT13-1	-	-
chr6	28663709	28663780	TRA-CGC5-1	-	-
chr6	28678366	28678437	TRA-AGC5-1	+	-
chr6	28687481	28687552	TRA-AGC7-1	+	-
chr6	28693795	28693868	TRT-AGT3-1	+	-
chr6	28697092	28697163	TRA-CGC4-1	+	-
chr6	28703206	28703277	TRV-AAC6-1	-	-
chr6	28710729	28710801	TRR-CCG1-1	-	-
chr6	28715521	28715593	TRK-TTT7-1	+	-
chr6	28726141	28726212	TRA-TGC6-1	-	-
chr6	28732164	28732236	TRF-GAA5-1	+	-
chr6	28757547	28757618	TRA-TGC1-1	-	-
chr6	28758499	28758571	TRF-GAA1-1	-	-
chr6	28763741	28763812	TRA-AGC1-1	-	-
chr6	28770577	28770647	TRA-TGC7-1	-	-
chr6	28775610	28775682	TRF-GAA3-1	-	-
chr6	28779849	28779920	TRA-AGC6-1	-	-
chr6	28785012	28785083	TRA-TGC5-1	-	-
chr6	28791093	28791166	TRF-GAA4-1	-	-
chr6	28806221	28806292	TRA-AGC2-1	-	-
chr6	28831462	28831533	TRA-AGC2-2	-	-
chr6	28849165	28849237	TRR-CCG1-2	+	-
chr6	28864000	28864105	TRL-CAA1-1	-	-
chr6	28908830	28908934	TRL-CAA1-2	+	-
chr6	28909378	28909449	TRQ-CTG1-3	-	-
chr6	28911399	28911480	TRL-AAG2-2	-	-
chr6	28912352	28912424	TRM-CAT3-1	+	-
chr6	28918806	28918878	TRK-TTT3-3	+	-
chr6	28921042	28921114	TRM-CAT3-2	-	-
chr6	28949449	28949521	TRF-GAA1-2	-	-
chr6	28949976	28950047	TRE-CTC1-6	+	-
chr6	28956779	28956860	TRL-AAG3-1	+	-
chr6	58141877	58141949	TRA-AGC22-1	-	-
chr6	58142589	58142661	TRA-AGC19-1	-	-
chr6	58149254	58149327	TRI-AAT1-1	+	-
chr6	58164628	58164700	TRA-AGC13-2	-	-
chr6	58182679	58182751	TRA-AGC12-3	-	-
chr6	58187444	58187516	TRA-AGC17-1	-	-
chr6	58196623	58196695	TRA-AGC16-1	-	-
chr6	126101393	126101464	TRE-CTC1-7	-	-
chr6	144537684	144537766	TRL-TAA1-1	+	-
chr7	128423504	128423575	TRP-AGG2-3	+	-
chr7	139025446	139025518	TRR-CCT4-1	+	-
chr7	149007281	149007352	TRC-GCA1-1	+	-
chr7	149028220	149028291	TRC-GCA9-2	+	-
chr7	149052766	149052837	TRC-GCA13-1	-	-
chr7	149072850	149072921	TRC-GCA18-1	-	-
chr7	149074601	149074672	TRC-GCA10-1	-	-
chr7	149332778	149332849	TRC-GCA9-3	+	-
chr7	149344046	149344117	TRC-GCA12-1	-	-
chr7	149361915	149361986	TRC-GCA21-1	+	-
chr7	149388272	149388343	TRC-GCA17-1	-	-
chr7	149404760	149404831	TRC-GCA9-4	+	-
chr8	67025602	67025694	TRY-GTA5-1	+	-
chr8	67026223	67026311	TRY-GTA5-2	+	-
chr8	67026424	67026496	TRA-AGC8-2	+	-
chr8	96281885	96281966	TRS-AGA2-5	-	-
chr8	124169470	124169542	TRM-CAT1-1	-	-
chr9	14433938	14434009	TRH-GTG1-6	-	-
chr9	112960803	112960875	TRR-TCG6-1	+	-
chr9	131102355	131102445	TRR-TCT3-1	-	-
chr10	5895674	5895746	TRV-TAC3-1	-	-
chr10	22518438	22518511	TRN-GTT2-3	-	-
chr10	69524261	69524342	TRS-TGA1-1	+	-
chr11	59318102	59318174	TRV-TAC1-1	-	-
chr11	59318460	59318532	TRV-TAC2-1	-	-
chr11	59318767	59318852	TRR-TCT3-2	+	-
chr11	59319228	59319310	TRL-TAA3-1	+	-
chr11	59323902	59323974	TRK-TTT5-1	+	-
chr11	59324970	59325042	TRF-GAA1-3	-	-
chr11	59327808	59327880	TRK-TTT3-4	-	-
chr11	59333853	59333925	TRF-GAA2-1	-	-
chr11	66115591	66115672	TRS-GCT3-1	+	-
chr11	75946557	75946628	TRP-AGG2-4	+	-
chr11	75946869	75946940	TRP-TGG2-1	-	-
chr11	122430655	122430727	TRK-TTT2-1	+	-
chr12	56584148	56584229	TRS-CGA4-1	+	-
chr12	96429799	96429870	TRD-GTC2-8	+	-
chr12	98897281	98897352	TRD-GTC1-1	+	-
chr12	98898030	98898101	TRW-CCA4-1	+	-
chr12	125406301	125406372	TRA-TGC3-2	-	-
chr12	125411891	125411962	TRD-GTC2-9	-	-
chr12	125412389	125412461	TRF-GAA1-4	-	-
chr12	125424193	125424264	TRD-GTC2-10	-	-
chr12	125424512	125424583	TRA-TGC4-1	+	-
chr13	31248101	31248174	TRN-GTT2-4	-	-
chr13	41634874	41634945	TRE-TTC1-2	-	-
chr13	42030061	42030132	TRE-CTC3-1	-	-
chr13	45492062	45492133	TRE-TTC2-1	-	-
chr13	95201904	95201976	TRF-GAA1-5	-	-
chr14	21077495	21077566	TRP-AGG2-5	-	-
chr14	21078291	21078372	TRL-AAG2-3	+	-
chr14	21081560	21081631	TRP-AGG2-6	-	-
chr14	21081949	21082021	TRT-TGT3-1	-	-
chr14	21093529	21093610	TRL-TAG2-1	+	-
chr14	21099319	21099391	TRT-TGT4-1	-	-
chr14	21101165	21101236	TRP-TGG1-1	+	-
chr14	21121258	21121351	TRY-GTA5-3	-	-
chr14	21125623	21125716	TRY-GTA4-1	-	-
chr14	21131351	21131444	TRY-GTA5-4	-	-
chr14	21149849	21149921	TRT-TGT5-1	+	-
chr14	21151432	21151520	TRY-GTA5-5	+	-
chr14	21152175	21152246	TRP-TGG3-2	+	-
chr14	23398910	23398982	TRR-ACG1-3	+	-
chr14	58706613	58706685	TRK-CTT1-1	-	-
chr14	73429679	73429750	TRC-GCA8-1	+	-
chr14	89445442	89445514	TRA-AGC15-1	+	-
chr14	102783429	102783502	TRI-AAT5-4	+	-
chr15	26327381	26327452	TRE-TTC2-2	-	-
chr15	40886023	40886104	TRS-GCT4-2	-	-
chr15	45490804	45490875	TRH-GTG1-7	-	-
chr15	45492611	45492682	TRH-GTG1-8	-	-
chr15	45493349	45493420	TRH-GTG1-9	+	-
chr15	66161400	66161471	TRQ-CTG1-4	-	-
chr15	79152904	79152976	TRK-CTT1-2	+	-
chr15	80036997	80037069	TRC-GCA5-1	+	-
chr15	89878304	89878376	TRR-TCG1-1	+	-
chr16	686736	686806	TRG-CCC2-2	-	-
chr16	3200675	3200747	TRR-CCG1-3	+	-
chr16	3202609	3202680	TRP-AGG6-1	-	-
chr16	3202901	3202973	TRR-CCT3-1	+	-
chr16	3207406	3207478	TRK-CTT3-1	-	-
chr16	3208923	3208994	TRP-TGG3-3	+	-
chr16	3222049	3222120	TRP-CGG1-2	+	-
chr16	3225692	3225764	TRK-CTT2-5	+	-
chr16	3230555	3230627	TRK-CTT5-1	-	-
chr16	3232635	3232706	TRP-AGG2-7	-	-
chr16	3234133	3234204	TRP-TGG3-4	-	-
chr16	3238094	3238165	TRP-TGG3-5	+	-
chr16	3239634	3239705	TRP-AGG2-8	+	-
chr16	3241501	3241573	TRK-CTT4-1	+	-
chr16	3241989	3242060	TRP-AGG1-1	+	-
chr16	3243918	3243990	TRR-CCT5-1	+	-
chr16	3246153	3246225	TRK-CTT14-1	+	-
chr16	14379750	14379821	TRT-CGT2-1	+	-
chr16	22207032	22207113	TRL-TAG3-1	-	-
chr16	22308461	22308542	TRL-AAG2-4	+	-
chr16	57333863	57333945	TRL-CAG2-1	+	-
chr16	57334392	57334474	TRL-CAG2-2	-	-
chr16	70812114	70812184	TRG-GCC3-1	-	-
chr16	70812942	70813012	TRG-GCC2-4	-	-
chr16	70823410	70823480	TRG-GCC2-5	+	-
chr16	71460396	71460468	TRM-CAT2-1	+	-
chr16	73512216	73512288	TRK-TTT1-1	-	-
chr16	87417628	87417700	TRM-CAT6-1	-	-
chr17	8022473	8022545	TRK-TTT3-5	+	-
chr17	8023070	8023141	TRQ-CTG1-5	+	-
chr17	8023632	8023713	TRL-TAG1-1	-	-
chr17	8024243	8024330	TRR-TCT2-1	+	-
chr17	8029064	8029134	TRG-GCC2-6	+	-
chr17	8042199	8042280	TRS-CGA1-1	-	-
chr17	8042770	8042843	TRT-AGT5-1	-	-
chr17	8089676	8089747	TRW-CCA3-3	+	-
chr17	8090184	8090265	TRS-GCT4-3	+	-
chr17	8090478	8090551	TRT-AGT1-1	+	-
chr17	8090911	8090984	TRI-AAT5-5	+	-
chr17	8124187	8124258	TRW-CCA1-1	-	-
chr17	8124866	8124937	TRG-TCC3-1	+	-
chr17	8125556	8125627	TRD-GTC2-11	-	-
chr17	8126151	8126222	TRP-CGG1-3	-	-
chr17	8129553	8129626	TRT-AGT1-2	-	-
chr17	8129928	8130009	TRS-AGA2-6	-	-
chr17	8130309	8130382	TRI-AAT4-1	-	-
chr17	19411494	19411565	TRW-CCA2-1	+	-
chr17	19764175	19764245	TRG-CCC3-1	+	-
chr17	29877093	29877164	TRT-CGT4-1	+	-
chr17	36908034	36908107	TRN-GTT2-5	-	-
chr17	37017937	37018008	TRC-GCA14-1	-	-
chr17	37023898	37023969	TRC-GCA2-2	+	-
chr17	37025545	37025616	TRC-GCA4-1	-	-
chr17	37309987	37310058	TRC-GCA2-3	-	-
chr17	37310744	37310815	TRC-GCA2-4	-	-
chr17	47269890	47269961	TRQ-TTG1-1	+	-
chr17	66016013	66016085	TRR-CCG2-1	-	-
chr17	73030001	73030073	TRR-CCT1-1	+	-
chr17	73030526	73030598	TRR-CCT2-1	-	-
chr17	73031208	73031280	TRR-TCG3-1	+	-
chr17	80452597	80452668	TRX-CAT1-8	-	-
chr19	1383361	1383433	TRF-GAA1-6	-	-
chr19	1383562	1383635	TRN-GTT2-6	+	-
chr19	4724082	4724153	TRG-TCC1-1	+	-
chr19	4724647	4724719	TRV-CAC3-1	-	-
chr19	33667963	33668036	TRT-AGT1-3	+	-
chr19	39902808	39902900	TRI-TAT1-1	-	-
chr19	45981860	45981945	TRZ-TCA1-1	-	-
chr20	17855142	17855219	TRQ-CTG17-1	+	-
chr21	18827107	18827177	TRG-GCC1-5	-	-
chrX	18693029	18693101	TRV-TAC1-2	-	-
