# Supplementary material for: Mechanism of selective recruitment of RNA polymerases II and III to snRNA gene promoters
Source: Genes Dev. 2018 May 1;32(9-10):711–22. doi: 10.1101/gad.314245.118 (PMC6004067; doi:10.1101/gad.314245.118)
Supplement: Supplemental Material [file supp_gad.314245.118_Supplemental_Table_S4.xlsx]

## Sheet: Sheet1
https://www.encodeproject.org/experiments/ENCSR000DOK
https://www.ncbi.nlm.nih.gov/gds/?term=GSM938414https://www.ncbi.nlm.nih.gov/gds/?term=GSM938406https://www.encodeproject.org/experiments/ENCSR000DOKhttps://www.encodeproject.org/experiments/ENCSR000DOChttps://www.ncbi.nlm.nih.gov/gds/?term=GSE53008https://www.encodeproject.org/experiments/ENCSR000BNMhttps://www.encodeproject.org/experiments/ENCSR000BIM/https://www.ncbi.nlm.nih.gov/gds/?term=GSE9…
https://www.ncbi.nlm.nih.gov/gds/?term=GSM2579073
https://www.encodeproject.org/experiments/ENCSR000EGF/https://www.ncbi.nlm.nih.gov/gds/?term=GSE52914https://www.ncbi.nlm.nih.gov/gds/?term=GSE55306

## Sheet: Sheet2
Protein	Accession	Cells
TBP	https://www.ncbi.nlm.nih.gov/gds/?term=GSE55306	K562 cells
Pol2	https://www.ncbi.nlm.nih.gov/gds/?term=GSE52914	Raji cell line
Ser2-P	https://www.encodeproject.org/experiments/ENCSR000EGF/	K562
Ser5-P	https://www.ncbi.nlm.nih.gov/gds/?term=GSM2579073	HEK293
Ser7-P	https://www.ncbi.nlm.nih.gov/gds/?term=GSM2579070	HEK293
Ty1-P	https://www.ncbi.nlm.nih.gov/gds/?term=GSE52914	Raji B-cells
TF2B	https://trace.ncbi.nlm.nih.gov/Traces/sra/sra.cgi?run=SRR770746	K562
TF2A	https://www.ncbi.nlm.nih.gov/gds/?term=GSE92066	K562
TAF1	https://www.encodeproject.org/experiments/ENCSR000BIM/	GM12891
TAF7	https://www.encodeproject.org/experiments/ENCSR000BNM	K562
NELF	https://www.ncbi.nlm.nih.gov/gds/?term=GSE53008	HeLa cells
BRF2	https://www.encodeproject.org/experiments/ENCSR000DOC	K562
BDP1	https://www.encodeproject.org/experiments/ENCSR000DOK	K562
Pol3	https://www.ncbi.nlm.nih.gov/gds/?term=GSM938406	IMR90hTert
SNAP19	https://www.ncbi.nlm.nih.gov/gds/?term=GSM938414	IMR90hTert
SNAP190	https://www.encodeproject.org/experiments/ENCSR000DOK	IMR90hTert

## Sheet: Sheet3
Supplemental Table 4: data sources used for the analysis shown in Fig. 1 and Supplemental Fig. 1
Protein	Data source	cell line	Assay type
TBP	https://www.ncbi.nlm.nih.gov/geo/query/acc.cgi?acc=GSE55306	K562	Chip-exo
Pol2	https://www.ncbi.nlm.nih.gov/geo/query/acc.cgi?acc=GSE52914	Raji	Chip-seq
Ser2-P (Rpb1)	https://www.encodeproject.org/experiments/ENCSR000EGF/	K562	Chip-seq
Ser5-P (Rpb1)	https://www.ncbi.nlm.nih.gov/geo/query/acc.cgi?acc=GSM2579073	HEK293	Chip-seq
Ser7-P (Rpb1)	https://www.ncbi.nlm.nih.gov/geo/query/acc.cgi?acc=GSM2579070	HEK293	Chip-seq
Ty1-P (Rpb1)	https://www.ncbi.nlm.nih.gov/geo/query/acc.cgi?acc=GSE52914	Raji B	Chip-seq
TF2B	https://trace.ncbi.nlm.nih.gov/Traces/sra/sra.cgi?run=SRR770746	K562	Chip-exo
TF2A	https://www.ncbi.nlm.nih.gov/geo/query/acc.cgi?acc=GSE92066	K562	Chip-seq
TAF1	https://www.encodeproject.org/experiments/ENCSR000BIM/	GM12891	Chip-seq
TAF7	https://www.encodeproject.org/experiments/ENCSR000BNM	K562	Chip-seq
NELF	https://www.ncbi.nlm.nih.gov/geo/query/acc.cgi?acc=GSE53008	HeLa	Chip-seq
BRF2	https://www.encodeproject.org/experiments/ENCSR000DOC	K562	Chip-seq
BDP1	https://www.encodeproject.org/experiments/ENCSR000DOK	K562	Chip-seq
Pol3 (RPC4)	https://www.ncbi.nlm.nih.gov/geo/query/acc.cgi?acc=GSM938406	IMR90hTert	Chip-seq
SNAP19	https://www.ncbi.nlm.nih.gov/geo/query/acc.cgi?acc=GSM938414	IMR90hTert	Chip-seq
SNAP190	https://www.ncbi.nlm.nih.gov/geo/query/acc.cgi?acc=GSM938415	IMR90hTert	Chip-seq
